# Supplementary material for: Characterization and Immune Functions of LcβLectin from Large Yellow Croaker (Larimichthys crocea): A Potential Antiviral Defense Molecule
Source: Int J Mol Sci. 2025 Mar 31;26(7):3251. doi: 10.3390/ijms26073251 (PMC11989850; doi:10.3390/ijms26073251)
Supplement: Supplementary file 1 [file ijms-26-03251-s001.zip]

Archive with 1 entries (1 files):
- ijms-3517025-supplementary.pdf
